# Supplementary material for: Development of Menthyl Esters of Valine for Pest Control in Tomato and Lettuce Crops
Source: Plants (Basel). 2024 Apr 2;13(7):1015. doi: 10.3390/plants13071015 (PMC11013592; doi:10.3390/plants13071015)
Supplement: Supplementary file 1 [file plants-13-01015-s001.zip]

Archive with 1 entries (1 files):
- plants-2930391-supplementary.pdf
